# Supplementary material for: Entamoeba histolytica: In Silico and In Vitro Oligomerization of EhHSTF5 Enhances Its Binding to the HSE of the EhPgp5 Gene Promoter
Source: Int J Mol Sci. 2024 Apr 11;25(8):4218. doi: 10.3390/ijms25084218 (PMC11050682; doi:10.3390/ijms25084218)
Supplement: Supplementary file 1 [file ijms-25-04218-s001.zip]

Archive with 1 entries (1 files):
- Figures (S1 to S3) and Supplementary Table S1.pdf
